# Supplementary material for: Phenotypic bistability in Escherichia coli's central carbon metabolism
Source: Mol Syst Biol. 2014 Jul 1;10(7):736. doi: 10.15252/msb.20135022 (PMC4299493; doi:10.15252/msb.20135022)
Supplement: Supplementary file 14 — Supplementary Primer Sequences [file msb0010-0736-sd14.fasta]

>acnA-forward_primer
CCCTGAAGAGAATCAGGGCTCGCAACCCTGTCATTAAGGAGGAGCTATG
>acnA-reverse_primer
AAGCAAAATAACCGGCAAGCAAATAGTTGTTACTTCAACATATTACGAAT
>acnB-reverse_primer
CGTTTATGCGCAGCGCGTGCGCTGACTTTTTAAACCGCAGTCTGGAAAAT
>acnB-forward_primer
AGAGAATCGCCTGCCGCACTATGACAATGAGAGCGAGGAGAACCGTCGTG
>fbp-forward_primer
CGCCTCTCCGTGTGGAGAGGCGCAGGAGATTACGCGTCCGGGAACTCACG
>fbp-reverse_primer
AGATTGTTGCGGTCGCTTTACTCCATAAACATTGCAGGGAAAGTTTTATG
>pckA-forward_primer
CTGGATAGATATTCTCCAGCTTCAAATCATTACAGTTTCGGACCAGCCGC
>pckA-reverse_primer
AAAGACTTTACTATTCAGGCAATACATATTGGCTAAGGAGCAGTGAAATG
>ppsA-forward_primer
GATTTATTTTATTTCTTCAGTTCAGCCAG
>ppsA-reverse_primer
CCGTTCATTTATCACAAAAGGATTGTTCG
>cra-forward_primer
TACCAGTACAATGGCTATGGTTTTTACATTTTACGCAAGGGGCAATTGTG
>cra-reverse_primer
TTCACCTGGCGCGTATTTTTGTTCGCGGCTTAGCTACGGCTGAGCACGCC
>maeB-forward_primer
TTCAGGGTAAGCGTGAGAGTTAAAAAAAATTACAGCGGTTGGGTTTGCGC
>maeB-reverse_primer
TTGCCCACACACTTTATTTGTGAACGTTACGTGAAAGGAACAACCAAATG
>sfcA-forward_primer
CCCGGTAGCCTTCACTACCGGGCGCAGGCTTAGATGGAGGTACGGCGGTA
>sfcA-reverse_primer
GGCCGACGCCCTGGCGGTAAAGCAAAGACGATAAAAGCCCCCCAGGGATG
>kan-forward_primer
CAGTCATAGCCGAATAGCCT
>kan-reverse_primer
CGGTGCCCTGAATGAACTGC
